# Supplementary material for: Discordant patterns between nitrogen-cycling functional traits and taxa in distant coastal sediments reveal important community assembly mechanisms
Source: Front Microbiol. 2023 Nov 20;14:1291242. doi: 10.3389/fmicb.2023.1291242 (PMC10694361; doi:10.3389/fmicb.2023.1291242)
Supplement: Supplementary file 1 [file Table_1.XLSX]

## Sheet: Supplementary Table 1
Samples	Sampling Time	Longitude	Latitude	Temperature (℃)	pH	Salinity (‰)	NH4+ (mg/kg)	NO3-(mg/kg)	NO2- (mg/kg)	TN (mg/kg)	TP (mg/kg)	SO42- (mg/kg)	PHs (mg/kg)	OC (mg/kg)	OM (mg/kg)	Hg (mg/kg)	Cd (mg/kg)	Pb (mg/kg)	Cr (mg/kg)	As (mg/kg)	Cu (mg/kg)	Zn (mg/kg)
BBG_01	07/16/2020	109.598	21.4968	31.9	7.79	5	10.2865	5.36172	0.135	969.578	77.4583	40.7072	3.8	3100	5344.4	0.039	0.03	19.7	2.89e-05	4.04	6.19e-06	2.53e-05
BBG_02	07/16/2020	109.637	21.3883	31.4	7.78	8	18.685	8.04258	0.18	1407.45	85.4027	65.4856	7.5	15200	26204.8	0.037	0.05	23.7	3.63e-05	7.66	1.07e-05	5.08e-05
BBG_03	07/16/2020	109.449	21.372	30.8	7.83	5	9.04953	13.4043	0.165	894.514	53.625	41.9462	8.1	5400	9309.6	0.022	0.04	13.6	2.21e-05	3.97	6.33e-06	2.71e-05
BBG_04	07/16/2020	109.354	21.2653	31.8	7.81	7	26.6277	10.7234	0.3	1426.22	135.055	63.7157	7.3	6400	11033.6	0.031	0.02	22.1	3.97e-05	6.81	1.22e-05	5.39e-05
BBG_05	07/16/2020	109.2	21.3672	33	8.1	5	11.0027	10.7234	0.045	1038.39	156.903	10.4423	3.1	700	1206.8	0.006	0.01	2.8	5.19e-06	1.44	9.6e-07	6.6e-06
BBG_06	07/16/2020	108.921	21.5285	33	8.13	3	29.3621	16.0852	0.18	982.088	65.5416	30.9729	5	700	1206.8	0.02	0.01	7.67	1.06e-05	3.36	2.76e-06	1.35e-05
BBG_07	07/16/2020	108.95	21.4399	31.8	7.72	10	12.7605	10.7234	0.09	1144.73	49.6527	96.9894	3.2	13900	23963.6	0.058	0.08	22.8	3.29e-05	8.94	1.18e-05	5.4e-05
BBG_08	07/16/2020	108.972	21.2958	30.9	8.11	4	14.9089	18.766	0.105	994.599	73.4861	33.6277	6.6	2400	4137.6	0.008	0.03	5.92	1.07e-05	2.29	2.93e-06	1.26e-05
BBG_09	07/16/2020	108.629	21.51	32.1	7.83	9	13.0209	13.4043	0.15	919.535	41.7083	78.0517	5	7900	13619.6	0.055	0.04	18.7	3.59e-05	9	9.67e-06	4.63e-05
BBG_10	07/16/2020	108.692	21.369	30.9	7.8	8	9.96099	10.7234	0.225	1182.26	65.5416	85.4852	5.3	9900	17067.6	0.029	0.04	27.7	5.64e-05	6.23	1.73e-05	6.81e-05
BBG_11	07/16/2020	108.764	21.2382	30.9	7.82	6	8.13806	8.04258	0.24	1163.49	117.18	43.3621	4.5	12400	21377.6	0.026	0.03	14.7	2.94e-05	4.22	7.7e-06	7.65e-05
BBG_12	07/16/2020	108.356	21.5388	31.5	7.75	10	61.068	10.7234	0.405	1201.03	47.6666	95.0426	176	16700	28790.8	0.09	0.15	41.2	4.84e-05	10.6	4.25e-05	9.91e-05
BBG_13	07/16/2020	108.287	21.4046	30.9	7.69	11	18.8152	18.766	0.165	856.982	198.611	117.697	4.4	12800	22067.2	0.074	0.06	29.6	4.78e-05	11.1	2.01e-05	7.2e-05
BBG_14	07/16/2020	108.501	21.3332	30.8	7.78	11	11.3282	10.7234	0.21	1476.26	57.5972	111.502	4.3	8600	14826.4	0.047	0.05	22.9	4.13e-05	7.19	1.49e-05	5.93e-05
BBG_15	07/16/2020	108.198	21.3576	31.2	7.8	12	15.2996	10.7234	0.165	950.812	99.3055	98.0514	1.6	16700	28790.8	0.056	0.06	40.2	6.73e-05	7.38	2.58e-05	7.94e-05
BBG_16	07/16/2020	108.302	21.2239	31	8.03	14	10.8073	13.4043	0.135	975.833	73.4861	125.838	5.8	8200	14136.8	0.042	0.06	28.5	5.43e-05	5.85	1.85e-05	7.92e-05
BBG_17	07/16/2020	108.496	21.0015	31	7.9	14	10.2214	8.04258	0.24	1476.26	119.167	110.618	6.8	16800	28963.2	0.043	0.06	26.4	5.62e-05	4.93	1.94e-05	8.22e-05
BBG_18	07/16/2020	108.862	21.0021	30.8	7.76	9	20.7032	8.04258	0.18	1507.54	164.847	83.5383	5.5	8000	13792	0.039	0.05	23.9	5.03e-05	5.96	1.77e-05	7.29e-05
BBG_19	07/16/2020	109.334	21.082	32.2	7.81	12	7.94275	26.8086	0.18	1376.17	81.4305	95.2195	5.3	13700	23618.8	0.034	0.05	27.4	5.16e-05	9.8	1.82e-05	7.9e-05
BBG_20	07/16/2020	109.347	20.9954	32.6	7.87	9	9.50526	2.68086	0.18	1057.15	71.5	83.3613	6	13600	23446.4	0.041	0.04	27.5	5.33e-05	7.58	1.98e-05	8.03e-05
BBG_21	07/16/2020	109.211	20.9518	32.2	7.78	8	14.2579	8.04258	0.195	1363.66	228.403	84.4233	2.7	7900	13619.6	0.042	0.04	24.5	5.15e-05	7.73	1.83e-05	7.66e-05
BBG_22	07/16/2020	109.355	20.6755	31.6	7.83	7	15.8855	16.0852	0.21	1288.6	73.4861	74.5119	1.7	12500	21550	0.032	0.04	24	4.6e-05	8.29	1.54e-05	7.12e-05
BBG_23	07/16/2020	109.236	20.6691	31.7	7.83	10	9.24484	24.1277	0.345	1038.39	119.167	89.3789	2.9	7300	12585.2	0.012	0.04	25.1	5.19e-05	6.74	1.88e-05	7.73e-05
BBG_24	07/16/2020	108.934	20.6765	32.1	7.91	11	10.1563	13.4043	0.165	1100.94	109.236	127.431	6	18700	32238.8	0.051	0.07	26.8	5.77e-05	5.87	2.13e-05	8.54e-05
BBG_25	07/16/2020	108.5	20.6662	31	7.78	12	7.1615	13.4043	0.12	963.322	111.222	96.8124	1.9	8000	13792	0.032	0.06	22.5	5.12e-05	2.23	1.62e-05	7.27e-05
BBG_26	07/16/2020	108.383	20.334	30.4	8.13	6	7.2917	13.4043	0.12	1319.88	77.4583	50.7956	4.9	4800	8275.2	0.028	0.04	15.1	4.09e-05	2.16	7.76e-06	3.98e-05
BBG_27	07/16/2020	108.501	20.3342	30.1	8.01	10	7.61723	8.04258	0.09	1476.26	41.7083	62.8307	7	7000	12068	0.033	0.03	19.9	3.83e-05	2.95	1.11e-05	5.06e-05
BBG_28	07/16/2020	109.001	20.331	31.7	7.77	12	8.52869	50.9363	0.21	813.194	29.7917	129.909	1.9	17200	29652.8	0.062	0.09	50.8	6.79e-05	6.61	2.65e-05	9.96e-05
BBG_29	07/16/2020	109.445	20.3394	31.4	7.93	10	12.3699	16.0852	0.33	1050.9	35.75	52.0345	9.3	2900	4999.6	0.018	0.04	21.2	3.83e-05	7.16	9.2e-06	5.09e-05
YLR_04	09/08/2020	124.145	39.7292	20.9	8.19	6	9.37505	8.04258	0.075	988.344	107.25	61.4148	106	5920	10206.1	0.0186531	0.11	13.2	1.32e-05	7.29	8.79e-06	5.23e-05
YLR_05	09/08/2020	124.162	39.7769	22.5	7.8	8	26.3022	5.36172	0.135	756.896	77.4583	112.741	85.4	2010	3465.24	0.0191205	0.08	13.6	1.36e-05	6.41	1.02e-05	4.73e-05
YLR_06	09/08/2020	123.735	39.6642	20.6	8.53	6	12.5001	26.8086	0.06	1301.11	162.861	24.6013	56.5	2480	4275.52	0.020778	0.08	14.8	1.48e-05	6.55	8.79e-06	4.41e-05
YLR_07	09/08/2020	123.837	39.6619	21.5	8.71	4	6.96618	5.36172	0.075	3502.99	109.236	35.2206	219	2590	4465.16	0.0131453	0.07	10.9	1.09e-05	6.4	5.35e-06	3.69e-05
YLR_08	09/08/2020	123.938	39.6597	23.2	8.48	3	5.40367	8.04258	0.105	756.896	143	25.3093	33.1	18.2	31.3768	0.00689495	0.03	9.4	9.4e-06	6.89	2.66e-06	3.17e-05
YLR_09	09/08/2020	124.04	39.6575	23.4	8.61	3	5.66409	2.68086	0.24	919.535	230.389	24.9553	9.83	18.2	31.3768	0.00469275	0.03	10.2	1.02e-05	8.41	3.24e-06	2.81e-05
YLR_11	09/08/2020	123.736	39.6291	21.7	8.69	4	6.44535	2.14469	0.015	1069.66	101.292	37.6984	49.3	1940	3344.56	0.0196076	0.09	11.7	1.17e-05	6.31	6.64e-06	4.14e-05
YLR_12	09/08/2020	123.838	39.6269	20.9	8.56	5	5.7292	2.68086	0.09	1032.13	178.75	43.716	123	3610	6223.64	0.0204168	0.11	16.8	1.68e-05	7.64	9.68e-06	5.76e-05
YLR_13	09/08/2020	123.94	39.6247	22.6	8.58	4	6.96618	32.1703	0.075	888.258	258.194	34.5127	65.4	36.3	62.5812	0.00964483	0.05	11	1.1e-05	7.86	3.76e-06	3.42e-05
YLR_14	09/08/2020	124.041	39.6225	23.5	8.66	3	5.53388	10.7234	0.15	694.343	152.93	28.6721	53.2	3220	5551.28	0.015601	0.09	11.9	1.19e-05	6.92	8.48e-06	4.61e-05
YLR_16	09/08/2020	123.733	39.7342	20.8	8.49	4	8.724	34.8512	0.045	1094.68	19.8611	29.911	14.2	18.2	31.3768	0.00881566	0.06	13.8	1.38e-05	7.77	5.57e-06	3.85e-05
YLR_17	09/08/2020	123.8	39.7328	21.4	8.57	4	6.51045	2.68086	0.09	1032.13	170.805	39.6453	60.9	2940	5068.56	0.0171467	0.09	15.3	1.53e-05	8.38	9.06e-06	5.49e-05
YLR_19	09/08/2020	123.868	39.7313	21.6	8.55	3	5.40367	2.68086	0.135	875.748	150.944	19.8227	256	2160	3723.84	0.0163736	0.08	11.1	1.11e-05	6.07	6.06e-06	3.73e-05
YLR_20	09/08/2020	123.936	39.7298	23.1	8.49	3	5.20836	2.68086	0.12	806.939	176.764	22.4775	35	18.2	31.3768	0.00623185	0.03	10.7	1.07e-05	6.92	3e-06	2.9e-05
YLR_21	09/08/2020	124.071	39.7269	21.8	8.61	3	4.75263	2.68086	0.165	2089.28	129.097	19.8227	7.27	36.3	62.5812	0.0047298	0.06	12.1	1.21e-05	6.54	4.23e-06	3.52e-05
YLR_22	09/08/2020	123.734	39.6992	23.1	8.58	5	6.77087	2.68086	0.15	831.96	91.3611	39.4683	58.5	2880	4965.12	0.0171522	0.09	15.5	1.55e-05	7.25	8.54e-06	4.92e-05
YLR_26	09/08/2020	124.005	39.6933	22.5	8.63	5	4.362	5.36172	0.06	869.492	164.847	20.1766	58.5	18.2	31.3768	0.00621991	0.04	10.6	1.06e-05	7.48	3.13e-06	3.4e-05
YLR_27	09/08/2020	124.072	39.6918	22.4	8.62	2	4.55732	42.8938	0.12	1094.68	196.625	19.4687	9.17	18.2	31.3768	0.00514573	0.28	13.5	1.35e-05	14	3.13e-06	3.33e-05
