# Supplementary material for: Discordant patterns between nitrogen-cycling functional traits and taxa in distant coastal sediments reveal important community assembly mechanisms
Source: Front Microbiol. 2023 Nov 20;14:1291242. doi: 10.3389/fmicb.2023.1291242 (PMC10694361; doi:10.3389/fmicb.2023.1291242)
Supplement: Supplementary file 2 [file Table_2.XLSX]

## Sheet: Sheet2
Supplementary Table 1 Relative abundance of microbial functional traits involved in N-cycling processes in BBG and YLR.
	Gene	Test (BBG vs. YLR)	BBW_1	BBW_4	BBW_5	BBW_9	BBW_11	BBW_12	BBW_13	BBW_17	BBW_18	BBW_20	BBW_22	BBW_24	BBW_29	YLJ_4	YLJ_5	YLJ_7	YLJ_8	YLJ_9	YLJ_11	YLJ_13	YLJ_17	YLJ_19	YLJ_20	YLJ_21	YLJ_22	YLJ_26	YLJ_27
	amoA_A	0.0566326	0.000349153	0.000312958	0.000121343	0.000123337	0.000268816	0.000103474	0.000234599	0.000375512	0.000362851	0.000498578	0.000217614	0.000287101	0.00064073	6.95198e-05	3.15817e-05	0.000195402	0.000953844	0.00127665	0.000251541	0.000115095	0.000447045	0.000618084	0.000560932	0.00166181	0.000226561	0.000770254	0.00106365
	amoA_B	0.00779989	3.49153e-05	6.80344e-05	1.91595e-05	1.12125e-05	2.24013e-05	4.4346e-05	2.00268e-05	3.70223e-05	1.89549e-05	6.02677e-05	4.35228e-05	2.68319e-05	8.17392e-05	7.25424e-05	3.42135e-05	6.12454e-05	0.000142062	0.000327051	0.00013001	7.3779e-05	0.000121664	5.67049e-05	6.39405e-05	0.000268314	3.19509e-05	0.000120712	0.000464615
	amoB_A	0.0705986	0.000360791	0.000247645	0.000121343	0.000162581	0.000260415	0.00010643	0.000165936	0.000357001	0.000362851	0.000553367	0.000192416	0.000289784	0.00064864	0.000126949	3.42135e-05	0.000142906	0.000829178	0.00111886	0.000172405	0.000115095	0.000415922	0.000717317	0.00058709	0.00182915	0.000217847	0.000764506	0.00094384
	amoB_B	0.000479383	3.78249e-05	2.1771e-05	3.83189e-05	1.40156e-05	4.48026e-05	3.54768e-05	3.71926e-05	4.49557e-05	4.06176e-05	3.83522e-05	4.35228e-05	8.31788e-05	8.17392e-05	0.000108814	3.94771e-05	0.00013124	0.000194248	0.000418855	0.000166752	7.3779e-05	0.000209375	0.000187126	0.00010463	0.000504892	0.000127804	0.000227053	0.000502602
	amoC_A	0.0714376	0.000430622	0.000326565	9.89906e-05	0.000182202	0.000246414	0.000144864	0.000254626	0.000394024	0.000384513	0.000632811	0.000151184	0.000297834	0.000553717	8.46328e-05	2.36863e-05	9.91592e-05	0.000956744	0.00111599	0.000214799	0.000150509	0.000461192	0.000762681	0.000537681	0.00165027	0.000287558	0.000692654	0.00116008
	amoC_B	0.0029497	3.20057e-05	4.62634e-05	4.15122e-05	4.20467e-05	2.52015e-05	2.9564e-05	2.28877e-05	2.9089e-05	4.87411e-05	4.38311e-05	3.20694e-05	6.70797e-05	0.000102833	0.000102768	6.8427e-05	7.29112e-05	0.000284124	0.00053361	0.000163926	5.6072e-05	0.000206546	0.000178621	0.000124975	0.000326016	9.58528e-05	0.00018969	0.000748059
	hao	0.348255	0.0366203	0.03691	0.0356813	0.0382008	0.0378246	0.0390186	0.0401365	0.0359513	0.0360251	0.035747	0.0274514	0.0358367	0.0307498	0.044671	0.0381059	0.0488942	0.038435	0.0320568	0.0447347	0.042963	0.0425287	0.0331922	0.0317959	0.026817	0.0449375	0.032595	0.028923
	nxrA	0.0792763	0.000317147	0.0003946	0.00022672	0.000232659	0.000431225	0.000203992	0.00020599	0.000465424	0.000381805	0.000320515	0.000345892	0.000453459	0.000564264	0.000123927	0.000231599	0.000224566	0.000530558	0.000837711	0.000271325	0.00028036	0.000367822	0.000609578	0.000683001	0.000819367	0.000380506	0.00061218	0.000908775
	nxrB	0.0402748	0.000788504	0.00059326	0.000348064	0.000235462	0.000784046	0.000339986	0.000546445	0.00106571	0.00075278	0.00112865	0.000778829	0.00127988	0.00151349	0.000359689	0.000481621	0.000618287	0.00132205	0.00215739	0.00078006	0.000699425	0.000814867	0.0018259	0.00164792	0.00257928	0.000656446	0.00171008	0.00311789
	napA	0.000352284	0.10039	0.121852	0.0854768	0.1122	0.120457	0.107947	0.123863	0.127211	0.127916	0.123941	0.111281	0.127387	0.115809	0.103328	0.0885972	0.115217	0.102635	0.0917322	0.109548	0.103518	0.10355	0.0945186	0.0905949	0.0858633	0.108183	0.094178	0.0840368
	napB	0.063603	0.00296489	0.00404941	0.00260888	0.00367488	0.0033798	0.00379306	0.00352185	0.00357266	0.00401031	0.0041393	0.00507155	0.00324934	0.0047857	0.00369664	0.00349504	0.00371264	0.00357474	0.00350002	0.00373637	0.00347351	0.00315761	0.00332007	0.00302555	0.00300338	0.00347684	0.00317299	0.00286366
	napC	0.695839	0.00939803	0.00693407	0.0078969	0.00836169	0.00668119	0.00904955	0.0067948	0.00621975	0.00669107	0.00811696	0.0157965	0.0064316	0.0106129	0.00945469	0.00850074	0.00781316	0.00950655	0.00929515	0.00879546	0.00834588	0.00746112	0.00769486	0.00603656	0.00803499	0.00707277	0.00830323	0.00691955
	narG	0.0531935	0.0357562	0.0596471	0.0339761	0.0386381	0.0576246	0.0344184	0.0557231	0.0756102	0.0633553	0.0638098	0.057883	0.0798463	0.0663485	0.0417089	0.043667	0.0650776	0.0714716	0.0709243	0.0717542	0.0615051	0.0667172	0.0788709	0.0753771	0.072514	0.0612238	0.0710876	0.0720591
	narH	0.00307741	0.0154937	0.0242611	0.0137469	0.0157479	0.0240506	0.0146726	0.0215574	0.029044	0.0246576	0.0250549	0.0255295	0.0299793	0.0283002	0.0187462	0.0202307	0.0273767	0.0316595	0.0323494	0.0312307	0.027431	0.0287439	0.0350238	0.0323481	0.0316091	0.0267371	0.0312844	0.0314594
	narI	1.78037e-07	0.00426257	0.00422358	0.00280367	0.00410937	0.00496189	0.00404436	0.00317854	0.00302261	0.00388034	0.00387083	0.00506239	0.00303737	0.00557145	0.00558576	0.00737432	0.0050717	0.00703352	0.00848899	0.00597763	0.00643943	0.00563899	0.00773455	0.00760892	0.00799171	0.00568146	0.00749274	0.00925139
	narJ	0.4302	0.00368938	0.00293092	0.00204687	0.00348147	0.00263215	0.00368072	0.0023088	0.00144387	0.00202276	0.00210663	0.00314051	0.00134696	0.00276859	0.00431023	0.00700061	0.00246731	0.00230198	0.00269961	0.00269064	0.00313413	0.00290862	0.00203287	0.00191531	0.00229654	0.00251541	0.00198024	0.0026708
	narV	0.118468	9.89266e-05	7.61986e-05	8.62176e-05	0.000117731	8.96052e-05	0.000118256	5.43584e-05	6.87558e-05	6.7696e-05	9.04015e-05	0.000164928	8.04956e-05	0.000216213	0.000217627	0.000486884	9.33263e-05	0.000107271	9.75417e-05	0.000146968	0.000221337	0.000104688	0.000133257	6.39405e-05	0.000109634	0.000110376	0.000120712	0.000134417
	narW	0.213689	3.49153e-05	2.44924e-05	1.59662e-05	3.36374e-05	2.24013e-05	5.32152e-05	2.00268e-05	2.64445e-05	2.16627e-05	1.09578e-05	4.58135e-05	1.87823e-05	1.58205e-05	1.81356e-05	6.31634e-05	1.45822e-05	1.15969e-05	2.58199e-05	1.69578e-05	2.06581e-05	1.4147e-05	2.2682e-05	8.71916e-06	2.30808e-05	2.03324e-05	2.87408e-06	1.75326e-05
	narY	0.0844648	0.00162938	0.00133075	0.00105377	0.00143239	0.00127687	0.0015255	0.00121305	0.00104985	0.00105877	0.00119988	0.00147977	0.00101693	0.00135265	0.00203421	0.00290288	0.00144072	0.00127856	0.00140001	0.00141598	0.00158772	0.00144582	0.00127586	0.00105502	0.0013358	0.00141165	0.00135944	0.00138216
	narZ	1.94871e-06	0.0145946	0.0187312	0.010873	0.0151228	0.0173218	0.0141759	0.0167882	0.0181119	0.01583	0.0167462	0.020994	0.0180042	0.0194197	0.0189396	0.0220861	0.0208118	0.0222196	0.0209485	0.0237353	0.0205401	0.021727	0.0222935	0.0223327	0.0219787	0.0205793	0.0204692	0.0210362
	nirK	3.48231e-05	0.0154006	0.0138709	0.0151967	0.0135755	0.0138328	0.013901	0.0126283	0.0131456	0.0136123	0.0145245	0.0136341	0.0125037	0.0161132	0.016449	0.0179173	0.0141185	0.0199872	0.0237256	0.0149625	0.017344	0.0175791	0.0199091	0.0210277	0.0272699	0.0169863	0.0204089	0.0248087
	nirS	0.104573	0.0457478	0.039264	0.0273214	0.0449844	0.0417532	0.0461347	0.0406286	0.0391326	0.042857	0.0428092	0.0565727	0.0363465	0.045447	0.0505953	0.0516282	0.0368872	0.0432912	0.0526381	0.042338	0.0409621	0.0429107	0.0468213	0.0462261	0.0512768	0.0416466	0.0468734	0.0493018
	norB	0.00144118	0.00851933	0.00957108	0.00766698	0.00829722	0.00895492	0.00859426	0.0108774	0.0138437	0.0118387	0.0115385	0.0158148	0.0136896	0.00988253	0.0126798	0.0142828	0.0126136	0.0140757	0.0135439	0.0121248	0.0131386	0.011957	0.013595	0.0143604	0.0135715	0.0118131	0.0158851	0.0131904
	norC	1.50583e-05	0.00246735	0.00246285	0.00211393	0.00252561	0.00252575	0.00279084	0.0024118	0.00265768	0.00261036	0.00251207	0.00453782	0.00229681	0.00308763	0.00308305	0.0033845	0.0030681	0.0040966	0.00414552	0.00328982	0.00394275	0.00398379	0.00413379	0.00501061	0.00492774	0.00365693	0.00492618	0.00417569
	nosZ	0.0518838	0.0560681	0.0626434	0.0481573	0.0561548	0.0637205	0.0584422	0.0604036	0.0639852	0.0647499	0.0601362	0.0647642	0.0605408	0.063804	0.0585901	0.0585235	0.0594663	0.0655282	0.0625299	0.0606129	0.0614697	0.0638878	0.0668863	0.071064	0.0672198	0.0624989	0.0684319	0.0643535
	nirB	0.0290469	0.039687	0.033922	0.057967	0.0467139	0.0315018	0.0402632	0.0373414	0.0319053	0.0301572	0.0355333	0.0402769	0.0339879	0.0310952	0.0420202	0.0373848	0.0385321	0.0311753	0.0263018	0.0356906	0.0342629	0.0346375	0.0249785	0.0230912	0.0244656	0.0357298	0.0271199	0.0261704
	nirD	0.204061	0.0113504	0.0112801	0.0138523	0.00985855	0.0106686	0.0103474	0.00935537	0.00985852	0.00999193	0.0103743	0.0104569	0.00905039	0.0121343	0.00893783	0.00957188	0.00919556	0.0117303	0.0136329	0.00978466	0.00992179	0.01078	0.012614	0.0127997	0.0141774	0.0100558	0.0129133	0.0151511
	nrfA	0.52391	0.0129361	0.0103929	0.0184825	0.0146267	0.0114527	0.0169786	0.00983887	0.0075552	0.00935288	0.00938806	0.00949026	0.00724192	0.013988	0.019931	0.0236652	0.0118466	0.00725386	0.00696849	0.011113	0.0136668	0.0102056	0.00611279	0.00570233	0.00548168	0.0118712	0.00669949	0.00662441
	nrfB	0.644971	0.000247317	0.00015784	0.00010857	0.000288721	0.000148409	0.000345899	0.000160214	0.000129578	0.000186841	0.000161627	0.000300078	8.5862e-05	0.00064864	0.000386893	0.000607948	0.000268313	0.000156558	0.000189346	0.000276978	0.000236093	0.000206546	0.000192797	0.000174383	0.000216382	0.000278844	0.000155201	0.000189937
	nrfC	0.0711135	0.090416	0.0984377	0.0831362	0.0966318	0.095298	0.0953321	0.106777	0.103898	0.101528	0.100222	0.0816373	0.106399	0.0827886	0.0968622	0.0882235	0.105438	0.0911371	0.0779042	0.0985334	0.0939236	0.0932343	0.0858768	0.0837853	0.0752491	0.0971715	0.0851677	0.0729533
	nrfD	0.205426	0.00103291	0.00108311	0.00140503	0.00126981	0.00113687	0.00115004	0.00120733	0.000949359	0.0010019	0.00110673	0.00147748	0.000990096	0.00285032	0.00126042	0.00127906	0.00146989	0.00115969	0.000935252	0.00134815	0.00123063	0.00113459	0.00097816	0.00089226	0.000721274	0.00128094	0.000890966	0.000645785
	narB	0.00116092	0.0311386	0.0343002	0.0324817	0.0313837	0.0342264	0.0298833	0.0353959	0.0372339	0.0354483	0.0363168	0.0297306	0.0390404	0.032962	0.0283036	0.0245153	0.0331687	0.0316711	0.030192	0.0314426	0.0302464	0.0315902	0.0297361	0.0298573	0.0294914	0.0323024	0.0314281	0.0300889
	narC	0.237127	0.00642441	0.00758448	0.00606078	0.00696574	0.00733363	0.00651	0.00752721	0.00736216	0.00799354	0.00699927	0.00630622	0.00756659	0.00660505	0.00693082	0.00678743	0.00741944	0.00723936	0.00674185	0.00789387	0.00718017	0.00744981	0.00723271	0.00751301	0.00722139	0.00749975	0.00744675	0.00681435
	nasA	5.02817e-08	0.0776429	0.0760516	0.0859302	0.0769847	0.0749492	0.0722604	0.0791516	0.0782018	0.0741975	0.0767893	0.0762313	0.0816682	0.0705699	0.0649043	0.0601579	0.0701026	0.0667981	0.0627422	0.0671473	0.0655895	0.0699541	0.0676717	0.0670009	0.0652176	0.0715091	0.0690355	0.0656422
	nasB	0.000212267	0.00272921	0.0022533	0.00297291	0.00232098	0.00212532	0.00241242	0.00253196	0.00219225	0.00230166	0.00257233	0.00181421	0.00240682	0.00209094	0.00184076	0.00177647	0.00211151	0.00180912	0.00203977	0.00170709	0.00203925	0.00229464	0.0019705	0.00201122	0.00196186	0.00205648	0.00187965	0.00210392
	NR	0.466407	0.0124298	0.0100174	0.0131274	0.0100884	0.00939175	0.0106874	0.00956994	0.00914452	0.00916875	0.00982363	0.00941008	0.00976144	0.00999855	0.0101318	0.00932449	0.00974676	0.0104546	0.0107353	0.00899895	0.0103733	0.0104178	0.0103487	0.011239	0.0117625	0.010538	0.0107864	0.0121384
	nirA	0.320261	0.0141785	0.0102269	0.0157714	0.0103603	0.00993218	0.0109003	0.00946408	0.0108343	0.0099811	0.0109934	0.0118726	0.011307	0.0126617	0.0103524	0.00934292	0.00905848	0.0104053	0.0124911	0.00952182	0.0115951	0.0097586	0.0106208	0.0106054	0.0130002	0.00958237	0.0113641	0.0133949
	hdh	0.121386	1.74576e-05	1.63283e-05	3.19325e-05	3.36374e-05	4.20025e-05	2.36512e-05	3.14707e-05	5.02446e-05	2.97862e-05	3.01338e-05	1.60347e-05	2.41487e-05	2.37307e-05	3.0226e-05	2.36863e-05	3.20809e-05	2.02946e-05	3.44265e-05	1.97841e-05	2.06581e-05	1.98058e-05	1.98467e-05	2.32511e-05	2.01957e-05	2.90463e-05	1.14963e-05	2.33768e-05
	hzo	0.0926466	0.000389887	0.000386436	0.000249073	0.00034198	0.00034722	0.000357725	0.000432006	0.000452202	0.000387221	0.00044105	0.000357345	0.000448092	0.000369145	0.000426187	0.000344767	0.000478297	0.00048417	0.000456151	0.000503082	0.00040726	0.000455533	0.000362912	0.000270294	0.000395258	0.00043279	0.000390875	0.000523057
	hzsA	0.25794	0.00144898	0.00179339	0.00256418	0.00161459	0.00211132	0.00139247	0.00179669	0.00202301	0.00158679	0.00171763	0.00122551	0.00179505	0.00161369	0.00119695	0.00093166	0.00222525	0.00183231	0.00149468	0.00213951	0.00208057	0.00163539	0.0016331	0.00134856	0.00109922	0.00178635	0.00149165	0.00118053
	hzsB	0.528898	0.000494633	0.000419092	0.000699321	0.000532592	0.000599235	0.000561716	0.000523557	0.000526246	0.000498243	0.000512275	0.000345892	0.000499073	0.000498345	0.000405028	0.000402667	0.000507462	0.000527659	0.000467626	0.000556782	0.000478088	0.000630956	0.000430957	0.000566745	0.000476041	0.000578021	0.00048572	0.000452926
	hzsC	0.0370012	5.81921e-05	7.89199e-05	3.83189e-05	7.84872e-05	9.80057e-05	6.50408e-05	7.15242e-05	9.78448e-05	7.58195e-05	9.04015e-05	5.03948e-05	0.000107328	0.00012129	5.44068e-05	3.15817e-05	9.62427e-05	6.08837e-05	8.60662e-05	4.80472e-05	2.06581e-05	5.94174e-05	7.65517e-05	6.68469e-05	8.36678e-05	2.61417e-05	6.61039e-05	6.13642e-05
	nifD	0.64804	0.00446625	0.00172535	0.0120066	0.00410376	0.00299617	0.00524761	0.00220581	0.00124289	0.00155701	0.00147108	0.0011293	0.000987413	0.00186154	0.00530769	0.00510044	0.00455257	0.00162936	0.00159222	0.00253802	0.00482514	0.00289447	0.00100935	0.000985265	0.00113961	0.00339551	0.00150315	0.00174742
	nifH	0.135993	0.00731475	0.00461818	0.0107612	0.0060295	0.00488069	0.00700667	0.00522985	0.00435277	0.00411592	0.00445981	0.00302369	0.00448092	0.00372573	0.00645627	0.00570313	0.00557916	0.00341528	0.00362625	0.00431577	0.00548325	0.00483827	0.00295716	0.00345569	0.00312167	0.00549265	0.00390875	0.00350068
	nifK	0.681177	0.00528094	0.00174168	0.0123132	0.0045887	0.00330979	0.00518553	0.00225158	0.00135396	0.00163554	0.00170119	0.00142709	0.00126646	0.00169543	0.00593639	0.00594525	0.00471589	0.00169315	0.00158362	0.00284326	0.00487826	0.00318024	0.00126736	0.00105211	0.00115404	0.00374116	0.00170433	0.00184969
	nifW	0.0185129	0.000232769	1.63283e-05	0.000341677	0.000165384	5.60033e-05	9.46049e-05	2.28877e-05	7.93336e-06	8.12352e-06	4.38311e-05	2.06161e-05	1.34159e-05	3.1641e-05	9.0678e-06	1.3159e-05	0	1.73953e-05	0	1.97841e-05	5.90232e-06	8.4882e-06	1.41762e-05	5.81277e-06	1.44255e-05	8.71389e-06	2.29927e-05	1.75326e-05
	ureA	0.254076	0.00230732	0.00155935	0.00531356	0.00241068	0.00117607	0.0017768	0.000935537	0.00077218	0.000758195	0.00118618	0.00161263	0.000815689	0.00155041	0.00174404	0.00203702	0.000982843	0.00120028	0.00133403	0.00117574	0.00163199	0.000834673	0.00116812	0.00119452	0.00127233	0.00103986	0.00102317	0.00172696
	ureB	0.318683	0.00242661	0.00119741	0.0049176	0.00253682	0.00114807	0.00179454	0.000932676	0.000692847	0.000809644	0.00110399	0.00166761	0.000713728	0.00165324	0.00168057	0.00207913	0.000909931	0.00123797	0.00143157	0.00106552	0.00157297	0.00100444	0.00109441	0.00110152	0.00158969	0.00119961	0.0010864	0.00163638
	ureC	0.200147	0.0213885	0.0144124	0.0359719	0.0210626	0.0144544	0.0181316	0.0122993	0.0109851	0.0122421	0.0136013	0.0157163	0.0109152	0.0151719	0.0158959	0.0192701	0.0110067	0.0133654	0.0151534	0.0116387	0.0150184	0.0124946	0.01313	0.0132095	0.0154179	0.0132422	0.0130627	0.0162294
	gdh_K00260	0.0231356	0.00752133	0.00756271	0.00679842	0.00767213	0.00790766	0.00737918	0.00871451	0.00801798	0.00816143	0.00776905	0.00657881	0.00858888	0.0075411	0.00654091	0.00526361	0.00771692	0.00930651	0.0103796	0.00813128	0.00809798	0.00855044	0.0100566	0.0104746	0.0097949	0.00886493	0.0098811	0.0114079
	gdh_K00261	0.86133	0.110117	0.112085	0.0973461	0.110269	0.115728	0.11247	0.114919	0.110848	0.116172	0.109668	0.11578	0.111578	0.110517	0.0976481	0.0936423	0.0997979	0.110391	0.117968	0.104319	0.102762	0.111504	0.121482	0.128305	0.124775	0.109708	0.120585	0.124257
	gdh_K00262	0.946664	0.0623849	0.0561066	0.067419	0.0591541	0.0550008	0.0664983	0.0579775	0.052979	0.0565451	0.0539122	0.0428218	0.0507284	0.0474694	0.0644993	0.0610079	0.0655996	0.0569987	0.0515307	0.057617	0.0620983	0.0547432	0.0517886	0.0517278	0.0490928	0.0556556	0.0529636	0.0519901
	gdh_K15371	0.603625	0.11845	0.0897782	0.114194	0.104251	0.0927862	0.111575	0.079738	0.0694671	0.0805501	0.0823805	0.0981943	0.0631354	0.099292	0.10515	0.136375	0.0717504	0.0844022	0.1041	0.080349	0.092752	0.0881216	0.0927608	0.0973784	0.106105	0.0843475	0.0932669	0.105985
